# Supplementary material for: Inheritance patterns and heterosis of key floral traits in interspecific hybrids of Clematis tientaiensis × C. lanuginosa: implications for breeding compact cultivars
Source: Front Plant Sci. 2026 Apr 22;17:1792549. doi: 10.3389/fpls.2026.1792549 (PMC13143908; doi:10.3389/fpls.2026.1792549)
Supplement: Supplementary file 1 [file Table1.xlsx]

## Sheet: Supplementary Table S1
Supplementary Table S1 Descriptive statistics of ten phenotypic traits in the F1 populations of two cross combinations (I: TT × MY; II: MY × TT)
Traits	Combination	Maximum	Minimum	Range	Mean	Standard deviation	CV(%)	Skewness	Kurtosis
FS	Cross I	8.71	1.41	7.3	5.89	1.82	30.9	-0.99	0.89
	Cross II	8.63	1.18	7.45	6.16	1.32	22.24	-1.94	7.24
FD	Cross I	21.33	8.22	13.11	16.27	3.1	19.05	-0.87	0.43
	Cross II	17.79	12.76	5.03	16.14	1.07	6.63	-1.76	4.43
CL	Cross I	10.51	3.98	6.53	7.89	1.56	19.77	-0.83	0.22
	Cross II	8.64	6.11	2.53	7.6	0.56	7.37	-0.71	1.3
CW	Cross I	5.23	1.88	3.35	3.81	0.78	20.47	-0.63	0.05
	Cross II	4.27	2.83	1.44	3.71	0.32	8.63	-0.8	1.57
SL	Cross I	3.13	1.52	1.61	2.27	0.38	16.74	-0.02	-0.5
	Cross II	2.67	1.48	1.19	2.02	0.29	14.36	0.61	0.16
PL	Cross I	2.91	1.08	1.83	1.77	0.48	27.12	0.9	0.05
	Cross II	2.41	1.12	1.29	1.51	0.22	14.57	0.87	1.61
BL	Cross I	11.58	5.48	6.1	8.38	1.25	14.92	0.3	1.52
	Cross II	10.32	1.68	8.64	7.32	1.51	20.63	-2.06	8.46
BW	Cross I	6.44	2.42	4.02	3.58	0.87	24.3	1.88	4.94
	Cross II	4.65	2.85	1.8	4.01	0.56	13.97	-0.4	-1.16
BBP	Cross I	47	0	47	23.49	15.3	65.13	-0.02	-1.45
	Cross II	39	11	28	22.04	6.53	29.63	1.07	2.06
CCV	Cross I	4	0	4	2.16	1.3	60.28	0.16	-1.11
	Cross II	4	0	4	0.71	0.44	62.6	1.76	2.9
Note: FS: flower stalk length; FD: flower diameter; CL: sepal length; CW: sepal width; SL: stamen length; PL: pistil length; BL: leaf blade length; BW: blade width; BBP: blooming period; CCV: flower color value. Each unit of character is the same as described in the section of materials and methods.
